# Supplementary material for: Impaired PIEZO1 function drives uterine hypercontractility in adenomyosis-associated dysmenorrhea
Source: Hum Reprod Open. 2026 Feb 17;2026(2):hoag013. doi: 10.1093/hropen/hoag013 (PMC12981915; doi:10.1093/hropen/hoag013)
Supplement: hoag013_Supplementary_Data [file hoag013_supplementary_data.zip]

Archive with 4 entries (4 files):
- Figure S1.tif
- Figure S2.tif
- Figure S3.tif
- HROPEN-25-0532.R2 Supp MM.docx
